# Supplementary material for: High-Throughput Identification and Screening of Novel Methylobacterium Species Using Whole-Cell MALDI-TOF/MS Analysis
Source: PLoS One. 2012 Jul 12;7(7):e40784. doi: 10.1371/journal.pone.0040784 (PMC3395638; doi:10.1371/journal.pone.0040784)
Supplement: Table S1 — Plants used to isolate methylotrophs. (XLS) [file pone.0040784.s004.xls]

## Sheet: sheet 1
Table S1. Plants used to isolate methylotrophs.
Sample No.	Sample species	Family	Order	Clade (Subclass for bryophytes)	Direct isolation *2	Isolation after enrichment *2	Total *2
1	Geranium carolinianum	Geraniaceae	Geraniales	Eurosids II	0 (0)	6 (4)	6 (4)
2	Sonchus oleraceus	Asteraceae	Asterales	Euasterids II	0 (0)	2 (0)	2 (0)
3	Youngia japonica	Asteraceae	Asterales	Euasterids II	2 (1)	0 (0)	2 (1)
4	Narcissus tazetta var. chinensis	Amaryllidaceae	Asparagales	monocots	1 (1)	11 (9)	12 (10)
5	Chrysanthemum morifolium	Asteraceae	Asterales	Euasterids II	0 (0)	2 (1)	2 (1)
6	Rhododendron sp.	Ericaceae	Ericales	Asterids	0 (0)	0 (0)	0 (0)
7	Capsella bursa-pastoris	Brassicaceae	Brassicales	Eurosids II	0 (0)	1 (0)	1 (0)
8	Camellia sasanqua	Theaceae	Ericales	Asterids	0 (0)	0 (0)	0 (0)
9	Cyperus alternifolius subsp. flavelliformis	Cyperaceae	Poales	Commelinids	0 (0)	3 (0)	3 (0)
10	Cinnamomum camphora	Lauraceae	Laurales	Magnoliids	0 (0)	2 (0)	2 (0)
11	Lamium amplexicaule	Lamiaceae	Lamiales	Euasterids I	3 (1)	0 (0)	3 (1)
12	Camellia sasanqua	Theaceae	Ericales	Asterids	0 (0)	1 (0)	1 (0)
13	Rosa hybrida	Rosaceae	Rosales	Eurosids I	0 (0)	0 (0)	0 (0)
14	Sonchus oleraceus	Asteraceae	Asterales	Euasterids II	0 (0)	3 (1)	3 (1)
15	Lactuca indica	Asteraceae	Asterales	Euasterids II	0 (0)	4 (2)	4 (2)
16	Veronica persica	Scrophulariaceae	Lamiales	Euasterids I	0 (0)	3 (2)	3 (2)
17	Senecio vulgaris	Asteraceae	Asterales	Euasterids II	0 (0)	3 (0)	3 (0)
18	Laurus nobilis	Lauraceae	Laurales	Magnoliids	0 (0)	4 (1)	4 (1)
19	Quercus acuta	Fagaceae	Fagales	Eurosids I	0 (0)	2 (0)	2 (0)
20	Gnaphalium pensylvanicum	Asteraceae	Asterales	Euasterids II	0 (0)	3 (0)	3 (0)
21	Gnaphalium spicatum	Asteraceae	Asterales	Euasterids II	11 (10)	2 (1)	13 (11)
22	Cinnamomum camphora	Lauraceae	Laurales	Magnoliids	0 (0)	1 (0)	1 (0)
23	Gnaphalium spicatum	Asteraceae	Asterales	Euasterids II	6 (6)	2 (0)	8 (6)
24	Conyza sumatrensis	Asteraceae	Asterales	Euasterids II	3 (1)	3 (2)	6 (3)
25	Camellia sasanqua	Theaceae	Ericales	Asterids	0 (0)	2 (2)	2 (2)
26	Conyza sumatrensis	Asteraceae	Asterales	Euasterids II	1 (0)	3 (1)	4 (1)
27	Poa annua	Poaceae	Poales	Commelinids	2 (1)	5 (5)	7 (6)
28	Sedum oryzifolium	Crassulaceae	Saxifragales	Core eudicots	2 (2)	2 (0)	4 (2)
29	Sisyrinchium rosulatum	Iridaceae	Asparagales	Monocots	0 (0)	1 (0)	1 (0)
30	Papaver dubium	Papaveraceae	Ranunculales	Eudicots	0 (0)	5 (2)	5 (2)
31	Galium spurium var. echinospermon	Rubiaceae	Gentianales	Euasterids I	0 (0)	2 (2)	2 (2)
32	Oxalis corniculata	Oxialidaceae	Asparagales	Monocots	0 (0)	1 (0)	1 (0)
33	Nandina domestica	Berberidaceae	Ranunculales	Eudicots	0 (0)	1 (0)	1 (0)
34	Vulpia myuros	Poaceae	Poales	Commelinids	2 (2)	4 (3)	6 (5)
35	Oxalis corniculata	Oxialidaceae	Asparagales	Monocots	3 (2)	5 (0)	8 (2)
36	Eriobotrya japonica	Rosaceae	Rosales	Eurosids I	0 (0)	1 (0)	1 (0)
37	Trigonotis peduncularis	Boraginaceae	-	Euasterids I	5 (4)	3 (3)	8 (7)
38	Artemisia princeps	Asteraceae	Asterales	Euasterids II	0 (0)	2 (0)	2 (0)
39	Myrica rubra	Myricaceae	Fagales	Eurosids I	0 (0)	0 (0)	0 (0)
40	Laurus nobilis	Lauraceae	Laurales	Magnoliids	0 (0)	3 (2)	3 (2)
41	Rhaphiolepis indica var. umbellata	Rosaceae	Rosales	Eurosids I	0 (0)	4 (2)	4 (2)
42	Conyza bonariensis	Asteraceae	Asterales	Euasterids II	3 (1)	2 (1)	5 (2)
43	Fatsia japonica	Araliaceae	Apiales	Euasterids II	0 (0)	3 (3)	3 (3)
44	Gnaphalium pensylvanicum	Asteraceae	Asterales	Euasterids II	0 (0)	1 (1)	1 (1)
45	Oxalis articulata	Oxialidaceae	Asparagales	Monocots	11 (11)	7 (6)	18 (17)
46	Gnaphalium pensylvanicum	Asteraceae	Asterales	Euasterids II	3 (1)	0 (0)	3 (1)
47	Prunus persica	Rosaceae	Rosales	Eurosids I	0 (0)	3 (2)	3 (2)
48	Gnaphalium affine	Asteraceae	Asterales	Euasterids II	0 (0)	2 (0)	2 (0)
49	Trifolium dubium	Fabaceae	Fabales	Eurosids I	0 (0)	0 (0)	0 (0)
50	Allium fistulosum	Liliaceae	Liliales	Monocots	3 (0)	0 (0)	3 (0)
51	Rhododendron sp.	Ericaceae	Ericales	Asterids	0 (0)	2 (0)	2 (0)
52	Geranium carolinianum	Geraniaceae	Geraniales	Eurosids II	1 (1)	2 (0)	3 (1)
53	Viburnum odoratissimum var. awabuki	Caprifoliaceae	Dipsacales	Euasterids II	0 (0)	3 (1)	3 (1)
54	Vicia sativa subsp. nigra	Fabaceae	Fabales	Eurosids I	0 (0)	0 (0)	0 (0)
55	Vicia hirsuta	Fabaceae	Fabales	Eurosids I	0 (0)	1 (1)	1 (1)
56	Kalimeris incisa	Asteraceae	Asterales	Euasterids II	0 (0)	2 (0)	2 (0)
57	Ilex crenata	Aquifoliaceae	Aquifoliales	Euasterids II	0 (0)	2 (0)	2 (0)
58	Galium spurium var. echinospermon	Rubiaceae	Gentianales	Euasterids I	8 (8)	4 (2)	12 (10)
59	Geranium carolinianum	Geraniaceae	Geraniales	Eurosids II	1 (1)	3 (0)	4 (1)
60	Photinia serrulata	Rosaceae	Rosales	Eurosids I	0 (0)	0 (0)	0 (0)
61	Trifolium repens	Fabaceae	Fabales	Eurosids I	0 (0)	6 (5)	6 (5)
62	Solidago sempervirens	Asteraceae	Asterales	Euasterids II	0 (0)	3 (2)	3 (2)
63	Poa annua	Poaceae	Poales	Commelinids	0 (0)	5 (1)	5 (1)
64	Cerastium glomeratum	Caryophyllaceae	Caryophyllales	Core eudicots	0 (0)	2 (1)	2 (1)
65	Cerasus x yedoensis	Rosaceae	Rosales	Eurosids I	2 (1)	1 (0)	3 (1)
66	Lactuca sativa	Asteraceae	Asterales	Euasterids II	11 (8)	2 (0)	13 (8)
67	Daucus carota supsp. sativus	Apiaceae	Apiales	Euasterids II	3 (1)	0 (0)	3 (1)
68	Brassica oleracea var. italica	Brassicaceae	Brassicales	Eurosids II	0 (0)	2 (2)	2 (2)
69	Lycopersicon esculentum	Solanaceae	Solanales	Euasterids I	0 (0)	1 (0)	1 (0)
70	Malus pumila	Rosaceae	Rosales	Eurosids I	8 (0)	2 (0)	10 (0)
71	Ipomoea batatas	Convolvulaceae	Solanales	Euasterids I	7 (2)	4 (1)	11 (3)
72	Citrus unshiu	Rutaceae	Sapindales	Eurosids II	1 (0)	2 (0)	3 (0)
73	Allium cepa	Liliaceae	Liliales	Monocots	3 (1)	1 (0)	4 (1)
74	Hedera helix	Araliaceae	Apiales	Euasterids II	0 (0)	0 (0)	0 (0)
75	Catharanthus roseus	Apocynaceae	Gentianales	Euasterids I	0 (0)	0 (0)	0 (0)
76	Triticum aestivum	Poaceae	Poales	Commelinids	0 (0)	0 (0)	0 (0)
77	Bletilla striata	Orchidaceae	Asparagales	Monocots	0 (0)	3 (2)	3 (2)
78	Trachycarpus fortunei	Arecaceae	Arecales	Commelinids	0 (0)	2 (2)	2 (2)
79	Taraxacum laevigatum	Asteraceae	Asterales	Euasterids II	1 (0)	4 (1)	5 (1)
80	Phoenix canariensis	Arecaceae	Arecales	Commelinids	0 (0)	1 (0)	1 (0)
81	Centella asiatica	Apiaceae	Apiales	Euasterids II	7 (3)	1 (0)	8 (3)
82	Tap water	-	-	-	2 (2)	2 (2)	4 (4)
83	Water in aquarium	-	-	-	9 (3)	4 (1)	13 (4)
84	Compost of cattle feces	-	-	-	0 (0)	0 (0)	0 (0)
85	Compost of grasses	-	-	-	0 (0)	0 (0)	0 (0)
86	Rain water *1	-	-	-	6 (3)	1 (0)	7 (3)
87	Haplocladium microphyllum	Thuidiaceae	Hypnobryales	Bryidae	5 (4)	3 (3)	8 (7)
88	Physcomitrium sphaericum	Funariaceae	Funariales	Bryidae	1 (0)	1 (1)	2 (1)
89	Haplocladium angustifolium	Thuidiaceae	Hypnobryales	Bryidae	4 (1)	3 (1)	7 (2)
90	Plagiomnium acutum	Mniaceae	Bryales	Bryidae	5 (4)	1 (0)	6 (4)
91	Bryum argenteum	Bryaceae	Bryales	Bryidae	3 (3)	3 (2)	6 (5)
92	Ceratodon purpureus	Ditrichaceae	Dicranales	Bryidae	7 (4)	2 (1)	9 (5)
93	Weissia edentula	Pottiaceae	Pottiales	Bryidae	0 (0)	0 (0)	0 (0)
94	Haplocladium microphyllum	Thuidiaceae	Hypnobryales	Bryidae	4 (0)	2 (1)	6 (1)
95	Hypnum plumaeforme	Hypnaceae	Hypnobryales	Bryidae	1 (1)	1 (0)	2 (1)
96	Racomitrium japonicum	Grimmiaceae	Grimmiales	Bryidae	2 (0)	2 (1)	4 (1)
97	Ptychomitrium gardneri	Grimmiaceae	Grimmiales	Bryidae	5 (3)	6 (4)	11 (7)
98	Funaria hygrometrica	Funariaceae	Funariales	Bryidae	0 (0)	0 (0)	0 (0)
99	Brachythecium plumosum	Brachytheciaceae	Hypnobryales	Bryidae	4 (3)	1 (1)	5 (4)
100	Funaria hygrometrica	Funariaceae	Funariales	Bryidae	4 (3)	2 (2)	6 (5)
101	Haplocladium microphyllum	Thuidiaceae	Hypnobryales	Bryidae	8 (3)	1 (1)	9 (4)
102	Bryum argenteum	Bryaceae	Bryales	Bryidae	2 (2)	0 (0)	2 (2)
103	Cyperus microiria (leaf) hydroponic culture	Cyperaceae	Poales	Commelinids	1 (1)	nt	1 (1)
104	Cyperus microiria (root) hydroponic culture	Cyperaceae	Poales	Commelinids	0 (0)	nt	0 (0)
105	Hordeum vulgare (leaf) hydroponic culture	Poaceae	Poales	Commelinids	1 (0)	nt	1 (0)
106	Hordeum vulgare (root) hydroponic culture	Poaceae	Poales	Commelinids	0 (0)	nt	0 (0)
107	Triticum aestivum (leaf) hydroponic culture	Poaceae	Poales	Commelinids	1 (0)	nt	1 (0)
108	Triticum aestivum (root) hydroponic culture	Poaceae	Poales	Commelinids	0 (0)	nt	0 (0)
109	Oryza sativa subsp. japonica (leaf) hydroponic culture	Poaceae	Poales	Commelinids	2 (1)	nt	2 (1)
110	Oryza sativa subsp. japonica (root) hydroponic culture	Poaceae	Poales	Commelinids	0 (0)	nt	0 (0)
111	Oryza sativa subsp. japonica (rhizospheric soil)	Poaceae	Poales	Commelinids	2 (2)	nt	2 (2)
112	Oryza sativa subsp. japonica (root)	Poaceae	Poales	Commelinids	0 (0)	nt	0 (0)
				Total	193 (113)	216 (100)	409 (213)
nt, not tested.
*1 Sample No. 82, Rain water (45 mL) was collected for 2 h on April 16, 2008 in our institute.
*2 Numbers in parentheses are numbers of methylotrophs that could grow in liquid methanol medium.
