# Supplementary material for: High-Throughput Identification and Screening of Novel Methylobacterium Species Using Whole-Cell MALDI-TOF/MS Analysis
Source: PLoS One. 2012 Jul 12;7(7):e40784. doi: 10.1371/journal.pone.0040784 (PMC3395638; doi:10.1371/journal.pone.0040784)
Supplement: Table S2 — m/z of detected peaks of the purified ribosome fraction and identification of proteins of M. extorquens strain AM1. (XLS) [file pone.0040784.s005.xls]

## Sheet: sheet 1
Table S2. m/z of detected peaks of the purified ribosome fraction and identification of proteins of M. extorquens strain AM1
m/z	Signal to noise ratio	Relative intensity	Theoretical molecular weight of protein	Error (Da) (theoretical molecular weight - m/z)	locus tag (MexAM1_META1p)	CDS	start location
2493.9	287.616	0.0280556
2541.48	173.407	0.016915
3228.46	317.485	0.0309691
3244.27	538.433	0.0525216
3259.68	232.167	0.0226468
3450.21	212.495	0.0207278
3738.86	159.46	0.0155546
3766.74	254.018	0.0247782
3840.56	144.828	0.0141272	3840.59	0.027745	4812	hypothetical protein	590014
3969.63	174.72	0.0170431	3972.89	3.25835	281	hypothetical protein	5216540
4177.42	134.522	0.013122
4244.8	210.665	0.0205494
4260.52	131.08	0.0127862	4263.35	2.82809	529	exported hypothetical protein	4961186
4288.46	3506.01	0.341995
4375.69	727.579	0.0709718
4393.76	1209.31	0.117962
4409.95	1915.44	0.186842
4426.1	2046.67	0.199642
4441.97	815.889	0.079586
4457.68	332.695	0.0324527	4455.28	-2.39818	4580	hypothetical protein	814696
4494.96	207.725	0.0202626
4601.97	228.047	0.0222449	4598.35	-3.62797	1144	hypothetical protein	4317746
4615.94	231.793	0.0226103	4612.55	-3.3881	2321	hypothetical protein	3122303
4632.01	194.705	0.0189925
4762.72	142.226	0.0138735
4937.18	131.524	0.0128296
4951.81	278.224	0.0271394
4993.95	10251.7	1	4994.94	0.988736	2938	50S ribosomal protein L36	2442409
5009.06	1553.02	0.15149	5011.66	2.60451	1578	hypothetical protein	3854587
5032	192.52	0.0187794	5034.77	2.77297	1840	hypothetical protein	3586923
5046.78	280.109	0.0273233
5073.71	889.356	0.0867523	5072.05	-1.66264	3967	hypothetical protein	1438644
5089.62	7465.07	0.728181	5090.11	0.496001	2356	50S ribosomal subunit protein L34	3083968
5105.66	1934.56	0.188707	5103.91	-1.75266	718	hypothetical protein	4764948
5200.58	751.847	0.073339
5216.63	192.868	0.0188133	5215.42	-1.20404	2477	hypothetical protein	2909145
5296.04	596.981	0.0582326
5312.39	217.853	0.0212505	5311.31	-1.07304	1028	putative transcriptional regulator lacI family	4442786
5324.34	155.04	0.0151234
5800.18	162.632	0.0158639	5801.72	1.53673	CDS4435534D	hypothetical protein	1075619
5817.1	530.928	0.0517895	5816.33	-0.774907	3371	hypothetical protein	2002741
5834.01	236.395	0.0230592
6006.17	1158.51	0.113007
6208.17	369.403	0.0360335
6263.78	221.111	0.0215683
6278.49	1420.03	0.138517	6264.6	-13.8898	1700	50S ribosomal subunit protein L33	3736785
6293.83	376.856	0.0367604	6292.39	-1.43705	3927	hypothetical protein	1463039
6390.03	908.723	0.0886415	6391.32	1.29126	1935	hypothetical protein	3503054
6485.95	149.745	0.0146069	6484.13	-1.82389	3917	hypothetical protein	1476455
6750.26	227.656	0.0222068
6782.37	305.061	0.0297572
6797.87	1752.74	0.170971	6795.89	-1.98131	2373	hypothetical protein	3067534
6861.35	183.67	0.0179161	6858.17	-3.17942	4087	hypothetical protein	1347281
6905.05	3099.52	0.302343	6905.14	0.0951217	3696	50S ribosomal subunit protein L32	1666807
6920.91	1397.83	0.136351	6921.14	0.227829	2813	hypothetical protein	2575455
6943.05	1306.01	0.127395	6943.34	0.281079	2174	50S ribosomal subunit protein L30	3256259
6959.13	425.125	0.0414689
7004.24	138.417	0.0135019
7111.95	262.133	0.0255698	7112.24	0.293014	2742	molybdenum-pterin binding protein	2644164
7127.84	195.416	0.0190619	7125.46	-2.38022	3681	hypothetical protein	1684642
7146.91	137.708	0.0134328
7173.78	146.672	0.0143071
7426.75	227.962	0.0222366
7438.18	192.079	0.0187364	7440.43	2.2565	1034	hypothetical protein	4434710
7481.37	2812.7	0.274365	7481.02	-0.351529	1521	50S ribosomal protein L35	3924061
7497.03	1318.29	0.128593	7500.63	3.60302	952	hypothetical protein	4523280
7537.66	6828.49	0.666086
7614.81	133.029	0.0129764
7685.25	2325.31	0.226823
7700.27	1301.44	0.12695	7699.18	-1.0954	3821	hypothetical protein	1566757
7744.04	649.652	0.0633704
7762.68	303.339	0.0295893	7759.34	-3.34844	1499	hypothetical protein	3944133
7890	159.645	0.0155726
8156.14	847.886	0.0827072	8155.33	-0.807289	2161	50S ribosomal subunit protein L29	3266869
8277.34	196.851	0.0192019
8294.3	287.067	0.028002
8309.73	487.869	0.0475893	8306.86	-2.86433	1939	hypothetical protein	3499086
8325.98	577.193	0.0563024	8325.97	-0.00383633	3569	putative ferredoxin	1799284
8341.72	676.608	0.0659999	8343.69	1.97186	36	hypothetical protein	5472338
8357.99	650.817	0.063484	8358.61	0.61603	4600	hypothetical protein	789738
8373.75	552.223	0.0538666	8373.49	-0.262765	3325	hypothetical protein	2048984
8389.52	380.166	0.0370833
8405.59	234.599	0.022884
8463.41	341.081	0.0332708
9119.99	493.812	0.0481689	9119.34	-0.652197	2358	50S ribosomal protein L31	3082188
9136.17	254.98	0.0248721	9136.37	0.194068	4075	hypothetical protein	1356440
9167.29	180.378	0.017595
9208.06	1024.64	0.0999488	9211.99	3.93637	4323	30S ribosomal protein S18	1095607
9240.86	452.138	0.0441039	9241.12	0.256223	514	putative outer proteins translocation protein S	4973520
9326.75	33.1664	0.00323522
9415.01	81.3784	0.00793807
9529.65	1491.48	0.145487	9528.32	-1.3264	5345	30S ribosomal protein S20	102
9693.75	474.834	0.0463178	9692.29	-1.46197	2162	30S ribosomal subunit protein S17	3266591
9735.78	154.831	0.015103
10218.9	1490.11	0.145353	10217	-1.94087	4417	30S ribosomal subunit protein S15	996447
10425.3	114.217	0.0111413	10425.2	-0.142402	3585	hypothetical protein	1785795
10713	192.991	0.0188253	10711.5	-1.48356	2155	50S ribosomal subunit protein L23	3269833
10917.9	39.5542	0.00385832	10919.3	1.35199	711	hypothetical protein	4771810
11085.9	283.491	0.0276532	11084.9	-1.08004	2181	50S ribosomal subunit protein L24	3253026
11210.1	122.814	0.0119799	11209.2	-0.888676	3182	50S ribosomal protein L28	2187122
11597.3	440.097	0.0429293	11595.6	-1.60385	2179	30S ribosomal subunit protein S14	3253941
11669.5	926.513	0.0903769	11667.8	-1.74917	4149	Ribosomal protein S21	1272783
11878	71.17	0.00694228	11880.6	2.58345	4051	hypothetical protein	1373983
12684.9	48.5233	0.00473321	12682.7	-2.13183	2176	50S ribosomal subunit protein L18	3255216
13080.2	365.954	0.035697	13078.2	-1.9795	479	ribosomal protein S16	5011141
13338.5	11.126	0.00108529	13341.4	2.84077	2013	hypothetical protein	3426310
13499.5	588.636	0.0574186	13497	-2.56595	1522	50S ribosomal protein L20	3923643
13719.7	302.039	0.0294624	13715.3	-4.41017	2170	30S ribosomal subunit protein S13	3259511
13932.5	28.2768	0.00275827
14272.5	10.9315	0.00106631	14275.9	3.45398	5154	hypothetical protein	199277
14376.4	12.0402	0.00117447	14379.4	3.01362	3270	hypothetical protein	2110141
14635.6	15.08	0.00147098	14641	5.38809	1219	Phosphoglyceromutase (fragment)	4233269
14944.4	13.2001	0.0012876	14942	-2.32536	1137	putative cytochrome c550	4324589
15035.4	11.5838	0.00112994	15036.1	0.729758	517	hypothetical protein	4969925
15537.4	17.5097	0.00170799	15535.1	-2.30055	2166	50S ribosomal subunit protein L17	3262707
16580.4	8.96587	0.000874577	16578.5	-1.9473	1091	ADP-ribosyl glycohydrolase family protein (fragment)	4369815
16964.5	9.38666	0.000915623	16963.7	-0.803097	1442	hypothetical protein	4006353
17172.3	10.5128	0.00102547	17174	1.72028	2739	50S ribosomal subunit protein L13	2645400
17355	6.04399	0.000589562	17352.2	-2.72937	3622	hypothetical protein	1749351
17549.8	5.84365	0.00057002	17549.2	-0.644404	1969	hypothetical protein	3473730
