# Supplementary material for: High-Throughput Identification and Screening of Novel Methylobacterium Species Using Whole-Cell MALDI-TOF/MS Analysis
Source: PLoS One. 2012 Jul 12;7(7):e40784. doi: 10.1371/journal.pone.0040784 (PMC3395638; doi:10.1371/journal.pone.0040784)
Supplement: Table S3 — m/z of detected peaks in WC-MS of strain AM1 and identification of proteins. (XLS) [file pone.0040784.s006.xls]

## Sheet: sheet 1
Table S3. m/z of detected peaks in WC-MS of strain AM1 and identification of proteins
m/z	Signal to noise ratio	Relative intensity	Theoretical molecular weight of protein	Error (Da) (theoretical molecular weight-m/z)	Locus tag (MexAM1_META1p)	CDS	Start location
1860.27	91.8328	0.0213974
2183.57	86.9038	0.0202489
2858.03	83.4376	0.0194413
2934.19	85.9488	0.0200264
3099.66	119.37	0.0278137
3224.11	132.992	0.0309877	3222.69	-1.42132	1751	Coenzyme PQQ synthesis protein A	3686088
3241.25	769.264	0.179242
3257	137.638	0.0320701
3448.71	151.146	0.0352177
3765.44	83.9284	0.0195556
3935.27	138.346	0.0322351
3985.77	83.002	0.0193398
4106.39	88.1163	0.0205315
4162.98	124.599	0.0290322
4227.49	374.734	0.0873146
4242.54	202.169	0.0471063
4287.18	1794.61	0.41815
4333.49	249.729	0.0581878
4381.75	97.0999	0.0226247
4446.22	756.415	0.176248	4449.37	3.14949	4861	hypothetical protein	542411
4468.77	154.967	0.0361079
4483.05	168.146	0.0391786	4487.11	4.06052	153	hypothetical protein	5353321
4495.65	119.33	0.0278044
4606.05	100.446	0.0234044
4841.09	108.297	0.0252336
4906.73	138.747	0.0323286	4903.75	-2.97434	2821	hypothetical protein	2568096
4977.93	92.364	0.0215212
4993.07	791.296	0.184375	4994.94	1.86506	2938	50S ribosomal protein L36	2442409
5088.29	363.456	0.0846866	5090.11	1.82788	2356	50S ribosomal subunit protein L34	3083968
5114.09	113.935	0.0265472
5200.72	106.244	0.0247552
5201.99	100.564	0.0234317
5320.54	113.165	0.0263679
5545.93	98.8407	0.0230303
5642.95	264.911	0.0617252
5834.66	100.228	0.0233534	5830.12	-4.53926	129	hypothetical protein	5375948
5877.88	1843.22	0.429478
5907.64	318.803	0.0742823
6005.63	164.811	0.0384017
6054.67	103.367	0.0240848	6055.17	0.501007	1699	hypothetical protein	3737195
6084.96	152.853	0.0356155	6086.26	1.30381	5151	hypothetical protein	200784
6115.32	83.6245	0.0194848
6167.6	128.388	0.029915
6207.68	2396.31	0.558351
6236.8	223.863	0.0521609
6345.67	453.488	0.105664
6374.42	543.448	0.126625	6374.1	-0.317082	CDS3243855D	hypothetical protein	2267280
6390.04	434.841	0.10132	6391.32	1.27806	1935	hypothetical protein	3503054
6416.08	266.694	0.0621408
6432.9	278.25	0.0648333
6452.8	89.114	0.0207639
6569.37	93.6723	0.021826
6595.91	94.299	0.021972
6621.28	353.761	0.0824277
6631.62	346.26	0.08068	6500.89	-130.728	3536	hypothetical protein	1831702
6707.96	127.188	0.0296353	6707.78	-0.180357	4742	hypothetical protein	641701
6725.3	616.242	0.143587	6726.41	1.10684	665	hypothetical protein	4813612
6752.64	169.981	0.0396063
6772.94	86.5925	0.0201764
6778.21	103.633	0.0241468	6777.83	-0.385933	4789	hypothetical protein	612748
6791.36	490.986	0.114402
6904.83	326.658	0.0761127	6905.14	0.315568	3696	50S ribosomal subunit protein L32	1666807
6943.58	516.97	0.120456	6943.34	-0.245466	2174	50S ribosomal subunit protein L30	3256259
6973.34	90.1107	0.0209962	6971.11	-2.22866	4066	hypothetical protein	1361922
7115.22	96.6836	0.0225277	7112.24	-2.97422	2742	molybdenum-pterin binding protein	2644164
7137.09	227.45	0.0529967
7150.75	106.109	0.0247238	7152.31	1.55664	2559	hypothetical protein	2816944
7268.34	134.857	0.0314222	7267.82	-0.510071	4870	hypothetical protein	535219
7358.2	160.456	0.0373869	7361.79	3.58729	4793	hypothetical protein	609722
7373.03	93.676	0.0218269	7374.6	1.56423	3301	hypothetical protein	2074558
7399.69	318.35	0.0741769	7399.41	-0.276863	962	cold shock DNA binding protein CspA	4513306
7481.77	263.814	0.0614697	7481.02	-0.751256	1521	50S ribosomal protein L35	3924061
7505.47	97.4917	0.022716	7502.03	-3.44111	2895	hypothetical protein	2492755
7537.6	2261.96	0.527046
7674.74	362.977	0.0845751	7674.88	0.1469	476	hypothetical protein	5013428
7688.33	400.206	0.0932497
7744.24	278.696	0.0649373
7761.26	153.722	0.0358179	7759.34	-1.92406	1499	hypothetical protein	3944133
7777.58	83.8662	0.0195412	7778.95	1.36336	3887	hypothetical protein	1512407
7881.97	117.608	0.0274031	7881.71	-0.261559	4466	hypothetical protein	940350
7904.02	96.9512	0.02259	7905.02	0.992271	928	hypothetical protein	4549809
7951.79	1081.93	0.252094
8025.97	106.793	0.0248832	8026.3	0.335892	1310	hypothetical protein	4142159
8156.32	531.651	0.123877	8155.33	-0.982607	2161	50S ribosomal subunit protein L29	3266869
8218.79	793.944	0.184992	8216.95	-1.84508	1506	hypothetical protein	3937445
8340.92	119.689	0.027888	8343.69	2.76556	36	hypothetical protein	5472338
8359.04	206.61	0.0481409	8358.61	-0.433346	4600	hypothetical protein	789738
8379.27	392.464	0.0914457	8378.66	-0.608706	3233	hypothetical protein	2138476
8462.41	4291.77	1
8669.27	582.793	0.135793	8669.73	0.460266	3875	hypothetical protein	1521930
9030.79	148.122	0.034513
9119.97	107.189	0.0249754	9119.34	-0.626013	2358	50S ribosomal protein L31	3082188
9208.77	137.141	0.0319544	9211.99	3.21736	4323	30S ribosomal protein S18	1095607
9242.07	101.769	0.0237126	9241.12	-0.954442	514	putative outer proteins translocation protein S	4973520
9412.62	36.4386	0.00849035	9411.04	-1.58128	3025	Protein hfq, RNA-binding host factor	2346661
9530.89	127.877	0.0297959	9528.32	-2.57426	5345	30S ribosomal protein S20	102
9692.72	32.5382	0.00758154	9692.29	-0.437031	2162	30S ribosomal subunit protein S17	3266591
9932.9	70.2598	0.0163708
9975.25	150.066	0.0349661
10166.1	341.35	0.0795358	10166.6	0.575982	3119	hypothetical protein	2254045
10194.6	164.63	0.0383594
10218.8	195.962	0.0456599	10217	-1.80463	4417	30S ribosomal subunit protein S15	996447
11089.4	30.8619	0.00719095	11084.9	-4.58271	2181	50S ribosomal subunit protein L24	3253026
11158.5	37.1483	0.0086557
11206.9	45.8271	0.0106779	11209.2	2.33692	3182	50S ribosomal protein L28	2187122
11597.2	58.4588	0.0136211	11595.6	-1.54561	2179	30S ribosomal subunit protein S14	3253941
11667.9	62.3488	0.0145275	11667.8	-0.093764	4149	Ribosomal protein S21	1272783
11948.3	61.3726	0.0143001	11946.1	-2.18432	3340	hypothetical protein	2034403
12222.3	31.8219	0.00741464
12616.9	22.52	0.00524724	12617.7	0.85127	4404	50S ribosomal subunit protein L7/L12	1016413
12840.8	150.81	0.0351394	12841.4	0.551686	2218	Granule-associated 11 kDa protein	3225253
13079.7	70.8839	0.0165162	13078.2	-1.47432	479	ribosomal protein S16	5011141
13260	14.77	0.00344146
13393	30.876	0.00719423	13394	0.997248	4524	hypothetical protein	870576
13500	19.3786	0.00451528	13497	-3.05508	1522	50S ribosomal protein L20	3923643
13624.3	21.6443	0.00504322
13716.8	29.5269	0.00687989	13715.3	-1.52674	2170	30S ribosomal subunit protein S13	3259511
13997.9	35.3942	0.008247	13997.6	-0.365407	5235	putative Glutathione S-transferase related protein, MAPEG superfamily	119308
15528.3	14.9263	0.00347788
17944.4	12.1832	0.00283874
