# Supplementary material for: High-Throughput Identification and Screening of Novel Methylobacterium Species Using Whole-Cell MALDI-TOF/MS Analysis
Source: PLoS One. 2012 Jul 12;7(7):e40784. doi: 10.1371/journal.pone.0040784 (PMC3395638; doi:10.1371/journal.pone.0040784)
Supplement: Table S4 — Average molecular weight of ribosomal proteins in Methylobacterium species whose genome sequences are available. (XLS) [file pone.0040784.s007.xls]

## Sheet: sheet 1
Table S4. Average molecular weight of ribosomal proteins in Methylobacterium species whose genome sequences are available.
ribosomal protein	M. extorquens strain PA1	M. extorquens strain AM1	M. chloromethanicum strain CM4	M. dichloromethanicum strain DM4	M. populi	M. radiotolerans	M. nodulans	Methylobacterium sp. 4-46
Large subunits
L1	24172.2	24172.2	24172.2	24172.2	24084.1	24076	24336.2	24472.3
L2	30109.6	30095.6	30109.6	30109.6	30082.5	30051.5	30148.6	30213.7
L3	26108.9	26108.9	26122.9	26108.9	26122.9	25557.5	26518.6	26156.2
L4	na	22517	na	22517	na	na	na	na
L4/L1e	22517	na	22517	na	22548.1	22601.2	22494	22474
L5	21104.6	21104.6	21104.6	21104.6	21161.7	21038.7	21320.8	21348.8
L6	18929.9	16859.6	18929.9	18976	18986.1	18696.8	19095.1	19045
L7/L12	12617.6	12617.6	12617.6	12617.6	12700.7	12619.6	12716.8	12616.6
L9	20949.6	20949.6	20949.6	20949.6	20963.6	20790.5	20845.6	20747.5
L10	17665.7	17666.7	17665.7	17665.7	17696.8	17564.6	17866.9	18006.1
L11	15643.6	15643.6	15643.6	15643.6	15643.6	15645.5	15513.3	15575.4
L13	17174	17174	17174	17174	17222	17227.1	17304.2	17332.2
L14	13347.9	13347.9	12975.4	13347.9	12975.4	13347.9	13071.5	13444
L15	17394.9	17367.9	17394.9	17367.9	17376.9	17230.7	16556.1	16516.9
L16	15458.2	15458.2	15557	15458.2	15557	15545	15651	15653
L17	15535.1	15535.1	15521	15535.1	15505	15274.9	15764.3	15562
L18	12682.6	12682.6	12682.6	12682.6	12696.7	12696.7	12935.9	12965
L19	15059.3	15059.3	15059.3	15059.3	14722	14904.1	14676.9	14699.9
L20	13496.8	13496.8	13438.8	13496.8	13496.9	13886.3	13824.2	13817.1
L21	13904.9	13904.9	13904.9	13920.9	13906.9	11103.8	11171.9	11058.8
L21(populi)*	na	na	na	na	41329	na	na	na
L22	13788.2	13788.2	13788.2	13788.2	13804.2	14026.4	13747.2	13800.3
L23	na	10711.4	na	10711.4	na	na	na	na
L24	11084.7	11084.7	11084.7	11084.7	11056.7	11079.8	11288.1	11359.2
L25	na	23718.6	na	23732.7	na	na	na	na
L25/L23	10711.4	na	10711.4	na	10655.3	10654.5	10721.5	10763.6
L27	9335.73	9335.73	9335.73	9335.73	9349.76	9315.66	9262.56	9865.09
L28	11209.1	11209.1	11209.1	11209.1	11183	10833.7	10590.4	10504.2
L29	8155.33	8155.33	8155.33	8155.33	8155.33	8192.44	8225.45	8239.48
L30	6973.17	6943.19	6973.17	6973.17	6987.19	6994.19	6947.17	6876.1
L31	9119.19	9119.19	9119.19	9119.19	9161.27	9013.07	9123.24	9101.21
L32	6904.99	6904.99	6904.99	6904.99	6904.99	6904.99	6847.94	6847.94
L33	6264.45	6264.45	6264.45	6264.45	6264.45	6278.41	6222.32	6208.3
L34	5090.11	5090.11	5090.11	na	5090.11	5175.22	5165.23	5137.22
L35	7480.87	7480.87	7480.87	7480.87	7434.78	7410.82	7206.57	7206.57
L36	4994.94	4994.94	4994.94	4994.94	4994.94	4994.94	5010.94	5010.94
Small subunits
S1	62790.3	62790.3	62804.3	62790.3	62814.4	62897.5	62776.4	62665.2
S2	37975.1	37455.6	37975.1	37455.6	37773	38014.2	37565.9	37450.8
S3	27531.8	27531.8	27531.8	27531.8	27517.8	27646.9	27971.2	28209.5
S4	23572.1	23572.1	na	23572.1	na	na	na	na
S5	20692.6	20678.5	20692.6	20692.6	20678.5	20964.8	20544.5	20661.6
S6	17226.3	16898	17226.3	17226.3	17240.3	17388.5	15531.6	15444.5
S7	17798.3	17798.3	17798.3	17798.3	17757.3	17900.5	17736.3	17735.3
S8	14497.6	14497.6	14497.6	14497.6	14470.6	14365.4	14570.7	14629.8
S9	17935.6	18311.1	17935.6	18311.1	17889.6	17745.4	17796.5	17755.4
S10	11607.5	11607.5	11607.5	11607.5	11607.5	11494.4	11656.6	11656.6
S11	13735.6	13735.6	13735.6	13735.6	13748.6	13775.6	13732.6	13746.6
S12	13675.1	13675.1	13675.1	13675.1	13675.1	13762.2	13734.2	13720.2
S13	13715.1	13715.1	13715.1	13715.1	13745.2	13786.1	13756.1	13742.1
S14	11595.5	11595.5	11595.5	11595.5	11609.5	11388.4	11635.7	11440.5
S15	10216.8	10216.8	10216.8	10216.8	10230.8	10218.8	10100.7	10118.6
S16	13078.1	13078.1	13078.1	13078.1	13050	13075.1	12808.8	12881.8
S17	9692.14	9692.14	9692.14	9692.14	9708.14	9621.08	9532.01	9744.22
S18	9211.84	9211.84	9211.84	9211.84	9211.84	9108.81	9125.8	9182.85
S19	10231.8	10231.8	10231.8	10231.8	10231.8	10287.9	10305.9	10334
S20	9528.17	9528.17	9528.17	9528.17	9563.26	9568.22	9563.28	9578.22
S21	11667.8	11667.8	11667.8	11667.8	11489.5	12168.2	10765.8	10896.9
* Only M. populi contains two CDSs for L21.
The proteins identical to those in M. extorquens strain PA1 are colored in red, and those common in others are in blue.
The average molecular weight is calculated taking N-terminal methionine loss and proton addition into consideration.
na: not assigned in the genome database.
