# Supplementary material for: High-Throughput Identification and Screening of Novel Methylobacterium Species Using Whole-Cell MALDI-TOF/MS Analysis
Source: PLoS One. 2012 Jul 12;7(7):e40784. doi: 10.1371/journal.pone.0040784 (PMC3395638; doi:10.1371/journal.pone.0040784)
Supplement: Table S5 — Characterization of isolates. (XLS) [file pone.0040784.s008.xls]

## Sheet: sheet 1
Table S5. Characterization of the isolates
						Nitrogen free medium		Ca-P solubilization					Assimilation of:
Isolate name	Isolation source	Closest type strain based on 16S rRNA gene	Accession No. (Type strain)	Pairwise similarity (%)	Colony Color	Methanol	Glucose	Methanol	Glucose	Siderophore production	Indole acetic acid (mg/ml)	PQQ production (mM）	D-Glucose	L-Arabinose	D-xylose	L-Fucose	D-Fructose	Urease	DNase	Cytochrome oxidase	Accession No.
3a	Youngia japonica				white	-	w	-	+	-	0.2	0.285582
4a	Narcissus tazetta var. chinensis	M. adhaesivum AR27(T)	AM040156	98.991	pink	w	-	+	+	-	0.4	0.568618	-	-	-	-	w	+	-	w	AB698719
11b	Lamium amplexicaule				pink	w	-	++	-	w	1.1	0.375439
21a	Gnaphalium spicatum				pink	-	-	++	-	w	0.5	6.11142
21b	Gnaphalium spicatum	M. marchantiae JT1(T)	FJ157976	99.774	pink	-	-	++	w	-	0.4	0.586674	-	w	w	-	w	+	-	-	AB698701
21c	Gnaphalium spicatum	M. marchantiae JT1(T)	FJ157976	99.858	pink	-	-	++	-	-	0.3	6.06547	-	w	w	-	-	+	-	-	AB698744
21d	Gnaphalium spicatum				pink	-	-	++	w	-	0.4	1.54917
21e	Gnaphalium spicatum	M. adhaesivum AR27(T)	AM040156	99.568	pink	-	-	++	w	-	0.7	0.859678	-	w	w	-	w	+	-	w	AB698702
21f	Gnaphalium spicatum				pink	-	-	++	w	-	0.4	5.82125
21g	Gnaphalium spicatum				pink	-	-	++	w	-	0.5	2.96956
21h	Gnaphalium spicatum				pink	-	-	++	w	-	0.3	0.280026
21i	Gnaphalium spicatum	M. marchantiae JT1(T)	FJ157976	99.575	pink	-	-	++	-	-	0.7	7.72649	-	-	-	-	-	+	-	+	AB698703
21j	Gnaphalium spicatum				pink	-	-	++	w	-	0.3	3.85937
21k	Gnaphalium spicatum	M. marchantiae JT1(T)	FJ157976	99.717	vivid pink	w	-	++	-	-	0.4	7.94857	+	+	+	+	+	+	-	+	AB698704
23a	Gnaphalium spicatum				pink	w	-	++	-	w	0.4	5.90463
23b	Gnaphalium spicatum				pink	w	w	++	w	w	0.8	0.306956
23c	Gnaphalium spicatum				pink	w	w	++	-	w	0.3	7.69617
23d	Gnaphalium spicatum	M. radiotolerans JCM 2831(T)	CP001001	100	pink	w	w	++	+	++	1	0.741695	-	+	-	-	-	+	-	-	AB698728
23e	Gnaphalium spicatum	M. gnaphalii 23e(T)	AB627071	100	pink	w	w	++	w	-	2.6	24.5984	-	w	-	-	-	+	-	-	AB627071
23f	Gnaphalium spicatum	M. marchantiae JT1(T)	FJ157976	99.788	pink	w	-	++	-	w	0.5	8.13635	-	-	-	-	-	+	-	+	AB698705
27a	Poa annua	M. tardum RB677(T)	AB252208	99.788	pink	w	-	+	w	-	0.3	1.54014	-	-	-	-	-	w	-	-	AB698726
28a	Sedum oryzifolium				vivid pink	w	w	++	+	++	0.6	0.992399
28b	Sedum oryzifolium	M. adhaesivum AR27(T)	AM040156	98.775	vivid pink	-	-	-	-	-	0.5	1.98951	-	-	-	-	w	-	-	-	AB698708
34a	Vulpia myuros				pale pink	w	-	++	w	w	1.2	9.09997
34b	Vulpia myuros	M. adhaesivum AR27(T)	AM040156	98.919	pink	-	-	-	-	-	0.4	0.466955	+	+	-	w	-	+	-	+	AB698709
35a	Oxalis corniculata	M. oxalidis 35a(T)	AB607860	100	pink	w	-	+	+	++	1.2	7.42907	-	-	-	w	+	-	-	-	AB607860
35c	Oxalis corniculata				pink	w	-	++	+	-	1	9.27667
37a	Trigonotis peduncularis				pink	w	-	++	-	w	1.1	0.257263
37c	Trigonotis peduncularis				pale pink	w	-	++	+	++	1.2	2.37019
37d	Trigonotis peduncularis	M. zatmanii DSM 5688(T)	AB175647	99.578	pale pink	w	-	++	-	-	1.7	18.7841	w	+	w	-	w	-	-	-	AB698687
37e	Trigonotis peduncularis	M. komagatae 002-079(T)	AB252201	98.52	white	-	w	+	w	-	0.4	1.00787	-	-	-	-	-	+	-	-	AB698710
42b	Conyza bonariensis				pale pink	w	-	++	-	w	1.9	0.624561
45a	Oxalis articulata				pink	w	-	+	w	-	0.5	13.2668
45b	Oxalis articulata				pink	w	w	+	+	-	0.6	7.42309
45c	Oxalis articulata				vivid pink	-	-	+	-	-	0.5	8.06393
45d	Oxalis articulata				pink	w	-	+	+	-	0.3	9.75994
45e	Oxalis articulata				pink	w	-	+	+	-	0.4	12.9448
45f	Oxalis articulata	M. adhaesivum AR27(T)	AM040156	99.063	pink	w	-	+	+	-	0.5	17.3069	-	+	w	-	-	+	-	-	AB698723
45g	Oxalis articulata				pale pink	w	-	++	-	w	1.3	7.9451
45h	Oxalis articulata				pale pink	w	-	+	+	-	0.5	13.4061
45i	Oxalis articulata	M. adhaesivum AR27(T)	AM040156	99.063	vivid pink	-	-	+	w	w	0.5	17.9498	-	-	-	-	-	+	-	-	AB698724
45j	Oxalis articulata				vivid pink	-	-	+	-	-	0.6	2.01806
45k	Oxalis articulata				pink	w	-	+	w	-	0.6	16.4909
46c	Gnaphalium pensylvanicum	Tetracladium setigerum strain CCM F-10186	AJ389619	99	white	w	w	+	++	++	0.7	0	-	-	w	-	-	w	-	-	AB698747
52a	Geranium carolinianum				pink	w	-	++	w	w	0.6	0.587446
58a	Galium spurium var. echinospermon				pink	w	-	++	w	w	1.1	5.53768
58b	Galium spurium var. echinospermon				pink	w	-	++	w	-	1.6	0.294649
58c	Galium spurium var. echinospermon				pink	w	+	+	+	-	0.6	3.27871
58d	Galium spurium var. echinospermon				pink	w	-	++	w	w	0.5	5.0608
58e	Galium spurium var. echinospermon				pink	w	-	++	-	-	0.6	2.82495
58f	Galium spurium var. echinospermon				pink	w	-	++	-	w	0.6	0.931826
58g	Galium spurium var. echinospermon	M. adhaesivum AR27(T)	AM040156	99.209	pink	w	-	+	-	-	0.6	3.35198	+	+	+	w	+	+	-	+	AB698698
59a	Geranium carolinianum				pale pink	w	-	++	w	w	1.2	0.484124
65b	Cerasus x yedoensis	Pseudomonas rhodesiae CIP 104664(T)	AF064459	99.933	transparent	w	w	+	+	++	1.6	0.363556	-	-	-	-	w	-	-	+	AB698741
66e	Lactuca sativa	M. brachiatum B0021(T)	AB175649	100	pink	w	w	++	+	-	1.2	0.312203	-	+	-	-	-	w	-	-	AB698745
66f	Lactuca sativa				pink	w	-	+	-	-	0.8	0.469771
66g	Lactuca sativa	M. marchantiae JT1(T)	FJ157976	99.646	pink	w	-	+	-	w	0.7	5.64173	-	-	-	-	-	w	-	+	AB698716
66h	Lactuca sativa				pink	-	-	+	-	w	0.8	0.423705
66i	Lactuca sativa				pink	w	-	+	-	w	0.9	0.717312
66j	Lactuca sativa				pink	-	-	+	-	-	0.6	0.522474
66k	Lactuca sativa				pink	w	-	++	-	+	0.8	1.8084
67b	Daucus carota var. sativa	Pseudomonas grimontii CFML 97-514(T)	AF268029	100	white	-	w	+	+	++	4.3	4.86246	-	-	-	-	-	-	-	+	AB698742
71a	Ipomoea batatas				transparent	-	w	+	+	++	1.8	4.1965
73a	Allium cepa				transparent	-	w	+	+	++	1.7	0
81c	Centella asiatica	Pelomonas puraquae CCUG 52769(T)	AM501439	99.328	white	w	-	+	-	-	9.8	0	-	-	-	-	-	-	+	-	AB698673
81f	Centella asiatica	Pseudomonas otitidis MCC10330(T)	AY953147	99.933	transparent	-	-	+	w	++	10.9	0	-	-	-	-	-	-	-	+	AB698739
81g	Centella asiatica	Shinella zoogloeoides ATCC 19623(T)	X74915	98.882	white	-	-	+	+	-	33.2	0	-	-	-	-	-	-	-	+	AB698675
82a	Tap water				transparent	-	+	+	++	-	0.8	0
82b	Tap water	Penicillium sp. KH00319	GU017567.1	98	white	-	w	++	++	w	2.3	0	-	-	-	-	w	-	-	-	AB698746
83f	Water in aquarium	M. adhaesivum AR27(T)	AM040156	99.063	pale pink	w	w	++	-	-	1.2	0	-	-	-	-	-	+	-	-	AB698743
83h	Water in aquarium	Methylotenera mobilis JLW8(T)	CP001672	96.056	transparent	w	-	++	-	-	1.1	5.29303	-	-	w	w	w	-	-	+	AB698738
86a	Rain water	M. aerolatum 5413S-11(T)	EF174498	99.249	pink	w	w	++	++	w	11.2	6.56912	-	+	-	-	w	-	-	-	AB698711
86d	Rain water	M. komagatae 002-079(T)	AB252201	98.663	pink	w	+	+	+	-	1.2	2.47722	-	-	-	-	-	w	-	-	AB698734
86e	Rain water	M. komagatae 002-079(T)	AB252201	98.874	transparent	-	+	+	+	-	0.3	0.799143	-	-	-	-	-	w	-	-	AB703238
87a	Haplocladium microphyllum	M. thiocyanatum DSM 11490(T)	AB175646	99.505	pink	w	-	++	-	-	1.2	25.6762	-	+	+	w	+	-	-	-	AB698682
87b	Haplocladium microphyllum				pink	w	-	+	w	-	1.7	2.02099
87d	Haplocladium microphyllum	M. radiotolerans JCM 2831(T)	CP001001	99.514	pink	w	-	++	-	++	1.2	0.197037	-	-	-	-	-	+	-	-	AB698730
87e	Haplocladium microphyllum	M. organophilum ATCC 27886(T)	AB175638	97.111	pale pink	w	-	+	w	-	0.7	0	-	-	-	-	-	-	-	-	AB698691
89b	Haplocladium angustifolium				pink	w	-	++	+	++	1.2	0.361009
90a	Plagiomnium acutum	M. aquaticum GR16(T)	AJ635303	98.435	pale pink, small	-	-	+	+	-	4	0.89934	-	-	-	-	-	w	-	-	AB698678
90b	Plagiomnium acutum				pink	w	-	++	+	+	1.7	1.52406
90c	Plagiomnium acutum	M. oxalidis 35a(T)	AB607860	97.641	pale pink	w	w	+	+	w	5.7	23.8027	-	+	w	w	-	-	-	-	AB698685
90e	Plagiomnium acutum				pink	w	w	++	+	-	1.2	3.17778
91a	Bryum argenteum	M. radiotolerans JCM 2831(T)	CP001001	99.653	pink	w	w	++	+	++	2.3	1.18446	-	+	-	-	-	+	-	-	AB698731
91b	Bryum argenteum	M. adhaesivum AR27(T)	AM040156	98.991	pink	w	w	+	+	-	0.6	10.176	-	+	+	w	w	+	-	-	AB698720
91c	Bryum argenteum				pink	w	w	++	+	++	1.3	0.358694
92a	Ceratodon purpureus	M. hispanicum GP34(T)	AJ635304	99.787	pink	w	-	+	+	-	2.2	28.6514	-	+	+	+	w	+	-	-	AB698679
92c	Ceratodon purpureus				white	-	-	+	+	-	0.7	0.960994
92d	Ceratodon purpureus	M. cerastii C44(T)	FR733885	98.594	transparent	-	-	+	-	-	0.7	1.02334	-	-	-	-	-	w	-	-	AB698680
92f	Ceratodon purpureus				pink	w	+	+	+	-	1.3	6.23141
95a	Hypnum plumaeforme				pink	w	-	++	+	++	1.2	2.21965
97a	Ptychomitrium gardneri				pink	w	-	+	-	-	1	2.56283
97c	Ptychomitrium gardneri	M. soli YIM 48816(T)	EU860984	98.324	pale pink	-	-	+	w	-	0.6	3.17817	-	-	-	-	w	-	-	-	AB698690
97d	Ptychomitrium gardneri				pink	w	+	+	+	-	0.7	5.04418
99b	Brachythecium plumosum	M. organophilum ATCC 27886(T)	AB175638	97.674	Pale pink	w	w	+	-	-	1.3	13.4	+	+	+	+	+	+	-	+	AB703239
99c	Brachythecium plumosum	M. adhaesivum AR27(T)	AM040156	99.496	pink	w	w	++	++	-	0.816327	3.14835	-	+	+	-	w	-	-	-	AB698697
99d	Brachythecium plumosum	M. brachiatum B0021(T)	AB175649	98.872	pale pink	-	-	+	+	-	0.393586	1.11648	-	+	-	-	-	w	-	-	AB698717
100a	Funaria hygrometrica				pink	w	-	++	++	+	1.65981	0.463521
100b	Funaria hygrometrica	M. rhodinum JCM 2811(T)	D32229	99.288	pink	w	-	+	-	-	3.61516	3.35387	-	-	-	-	w	-	-	w	AB698699
100d	Funaria hygrometrica				pink	w	-	++	++	++	1.27572	0.456422
101f	Haplocladium microphyllum	M. komagatae 002-079(T)	AB252201	98.663	pink	-	-	+	+	-	0.603567	0.704117	w	w	-	-	-	+	-	+	AB698733
101g	Haplocladium microphyllum	M. fujisawaense 002-079(T)	AB175634	99.93	pink	w	-	++	++	+	1.55007	1.08492	-	+	w	w	-	+	-	-	AB698853
101h	Haplocladium microphyllum				pink	w	w	++	+	++	1.82442	0.438906
102a	Bryum argenteum	M. radiotolerans JCM 2831(T)	CP001001	99.167	pink	w	-	+	+	w	0.589849	1.77792	-	+	-	-	+	+	-	-	AB698732
102b	Bryum argenteum				pink	w	w	+	+	w	1.04956	1.80539
103a	Cyperus microiria (leaf) hydroponic culture	Methylophilus rhizosphaerae CBMB127(T)	EU194887	99.433	pale yellow	w	-	+	-	-	1.24829	2.09703	w	w	w	w	+	-	-	-	AB698737
109c	Oryza sativa subsp. japonica (leaf) hydroponic culture				pink	w	-	++	++	++	1.76955	0
111a	Oryza sativa subsp. japonica (soil)	M. rhodesianum DSM 5687(T)	AB175642	99.507	pink	w	-	++	-	++	1.1797	15.3877	-	+	w	+	+	w	-	-	AB698692
111b	Oryza sativa subsp. japonica (soil)	M. aquaticum GR16(T)	AJ635303	98.577	pink	w	w	++	++	-	1.01509	1.69409	-	w	-	-	w	w	-	-	AB698676
24b	Conyza sumatrensis				pink	w	-	+	+	-	0.714286	14.8941
58h	Galium spurium var. echinospermon				pale pink	w	+	+	+	-	0.947205	0.871677
z1b	Geranium carolinianum	M. brachiatum B0021(T)	AB175649	100	pink	w	w	++	++	w	0.85048	0.209499	-	+	+	-	-	w	-	-	AB698725
z1d	Geranium carolinianum				pink	w	w	++	+	-	1.09739	0.772715
z1e	Geranium carolinianum	M. brachiatum B0021(T)	AB175649	100	pink	w	w	++	+	-	0.973937	1.58706	-	+	-	-	-	w	-	-	AB698712
z1f	Geranium carolinianum				pink	w	w	++	+	-	1.23457	0.87785
z4a	Narcissus tazetta var. chinensis				pink	w	+	++	++	-	1.00137	0.575987
z4b	Narcissus tazetta var. chinensis				pink	w	-	++	w	-	1.34431	10.432
z4d	Narcissus tazetta var. chinensis	M. komagatae 002-079(T)	AB252201	98.663	pink	w	+	++	++	-	0.809328	0.660789	-	-	-	-	-	w	-	-	AB698735
z4e	Narcissus tazetta var. chinensis	M. aminovorans JCM 8240(T)	AB175629	99.648	pink	w	-	++	w	-	3.64907	6.23172	-	w	+	w	+	+	-	-	AB698852
z4f	Narcissus tazetta var. chinensis	M. aminovorans JCM 8240(T)	AB175629	99.648	pink	w	-	++	+	w	1.97205	10.6454	+	+	w	w	+	+	-	-	AB698700
z4h	Narcissus tazetta var. chinensis	M. thiocyanatum DSM 11490(T)	AB175646	99.505	pink	w	-	++	-	-	2.53772	2.63394									AB698683
z4i	Narcissus tazetta var. chinensis				pink	w	-	++	+	-	1.77019	1.19364
z4j	Narcissus tazetta var. chinensis	M. thiocyanatum DSM 11490(T)	AB175646	99.505	pink	w	-	++	-	-	2.31366	13.6315	w	-	w	-	+	-	-	-	AB698684
z4k	Narcissus tazetta var. chinensis				pink	w	w	+	w	-	2.8882	3.6675
z5b	Chrysanthemum morifolium				pink	w	w	++	++	++	1.60494	0.421505
z14c	Sonchus oleraceus	M. adhaesivum AR27(T)	AM040156	98.055	pink	w	-	-	-	-	0.728863	0.545353	-	w	+	w	w	+	-	-	AB698707
z15a	Lactuca indica	M. zatmanii DSM 5688(T)	AB175647	99.578	pale pink	w	-	++	w	w	1.71468	1.20645	+	+	+	w	-	+	-	+	AB698688
z15b	Lactuca indica				pale pink	w	-	++	-	-	1.52263	13.8896
z15c	Lactuca indica				pale pink	w	-	++	w	-	1.60494	3.4766
z16b	Veronica persica				pink	w	w	++	++	w	1.34431	0.256106
z16c	Veronica persica				pink	w	w	++	++	-	1.12483	0.561287
z18b	Laurus nobilis	M. aerolatum 5413S-11(T)	EF174498	99.173	pale pink, small	-	w	+	++	-	0.845481	3.58671	-	+	-	-	+	-	-	-	AB698677
z21b	Gnaphalium spicatum				pink	w	-	++	-	-	0.889213	5.21031
z24b	Conyza sumatrensis				pink	w	-	+	w	-	0.845481	13.6165
z24c	Conyza sumatrensis	M. adhaesivum AR27(T)	AM040156	99.063	pink	-	-	+	+	-	0.772595	14.9477	-	+	+	-	-	+	-	-	AB698721
z25a	Camellia sasanqua				pink	w	-	++	+	++	1.24829	0.526101
z25b	Camellia sasanqua				pink	w	-	++	+	++	1.45405	0.617153
z26c	Conyza sumatrensis	M. zatmanii DSM 5688(T)	AB175647	99.578	pink	w	-	++	-	w	1.70096	18.5649	-	-	-	-	-	w	-	-	AB698686
z27a	Poa annua				pink	w	-	++	-	w	1.92044	0.36317
z27b	Poa annua				pink	w	-	++	-	w	2.24966	0.393186
z27c	Poa annua	M. tardum RB677(T)	AB252208	99.788	pink	w	-	++	+	-	0.874636	0.212547	-	-	-	-	-	-	-	-	AB698674
z27d	Poa annua				pink	w	-	++	+	-	0.218659	0.569505
z27e	Poa annua				pink	w	-	++	+	-	0.845481	2.71029
z30b	Papaver dubium				pink	w	-	++	w	++	0.845481	2.53139
z30e	Papaver dubium	M. marchantiae JT1(T)	FJ157976	99.788	pink	w	-	++	-	++	0.874636	8.46468	-	-	+	w	-	+	-	-	AB698714
z31a	Galium spurium var. echinospermon				pink	w	-	++	w	w	1.82442	0.213241
z31b	Galium spurium var. echinospermon				pink	w	-	++	w	w	1.45405	1.68587
z34b	Vulpia myuros				pink	w	-	++	+	++	1.09739	1.1833
z34c	Vulpia myuros	M. radiotolerans JCM 2831(T)	CP001001	99.722	pink	w	-	++	+	++	1.12483	0.679424	-	+	-	-	-	+	-	-	AB698729
z34d	Vulpia myuros				pink	w	-	++	+	++	1.34431	1.32254
z37a	Trigonotis peduncularis				pink	w	-	++	-	w	1.71468	4.1938
z37b	Trigonotis peduncularis				pink	w	-	++	w	w	1.38199	4.16451
z37c	Trigonotis peduncularis				pink	w	-	++	-	w	1.74211	1.31687
z40a	Laurus nobilis				pink	w	w	++	++	-	1.79698	2.4607
z40c	Laurus nobilis				pink	w	w	++	++	-	1.35802	4.72495
z41c	Rhaphiolepis indica var. umbellata	Rhodotorula mucilaginosa AFTOL-ID 1548	DQ832198.1	99	pale pink	-	w	-	++	-	6.3786	4.10436	-	-	-	-	+	-	-	-	AB698749
z41d	Rhaphiolepis indica var. umbellata	Rhodotorula mucilaginosa AFTOL-ID 1548	DQ832198.1	99	pale pink	-	w	+	++	w	8.17558	0.677611	+	-	-	-	+	-	-	-	AB698748
z42a	Conyza bonariensis				pink	w	w	++	++	-	0.364431	13.4464
z43a	Fatsia japonica				pink, small	w	-	++	-	-	1.27572	1.17231
z43b	Fatsia japonica				pink, small	w	-	++	-	-	1.28944	2.64505
z43c	Fatsia japonica				pink, small	w	-	++	w	-	1.28882	6.91416
z44a	Gnaphalium pensylvanicum				pale pink	w	w	++	w	w	1.39918	11.7941
z45a	Oxalis articulata				pale pink	w	-	++	+	-	0.772595	18.6896
z45d	Oxalis articulata				pink	w	-	++	-	w	1.5775	5.56268
z45f	Oxalis articulata				pink	w	-	+	+	-	0.553936	14.9111
z45g	Oxalis articulata				pink, small	w	-	+	w	-	0.889213	0
z47a	Prunus persica				pink	w	-	++	+	++	1.45963	0.420502
z53c	Viburnum odoratissimum var. awabuki	M. marchantiae JT1(T)	FJ157976	99.788	pink	w	-	++	-	+	0.962733	3.77368	+	-	-	-	w	-	-	-	AB698706
z55a	Vicia hirsuta				pink	w	w	++	+	w	1.19342	0.542459
z58a	Galium spurium var. echinospermon				pink	w	-	++	w	w	1.60494	0.857711
z58c	Galium spurium var. echinospermon				pink	w	-	++	-	w	1.76955	8.33493
z61b	Trifolium repens				pink	w	w	++	++	-	1.19342	0.306185
z61c	Trifolium repens				pink	w	w	++	+	-	1.90672	0.988811
z61d	Trifolium repens				pink	w	w	++	+	-	1.08696	7.67491
z61e	Trifolium repens	M. komagatae 002-079(T)	AB252201	98.876	pink	w	w	++	++	w	1.52174	0.456422	-	-	-	-	-	w	-	-	AB698715
z61f	Trifolium repens				pink	w	-	++	++	++	2.30453	1.05023
z62b	Solidago sempervirens				pink	w	-	++	w	++	1.28944	11.026
z62c	Solidago sempervirens	M. zatmanii DSM 5688(T)	AB175647	99.578	pink	w	-	++	w	++	1.56379	1.04676	+	+	w	+	-	w	-	+	AB698689
z63d	Poa annua	M. tardum RB677(T)	AB252208	99.788	white	-	-	-	+	-	1.80124	0.0115745	-	-	-	-	-	-	-	-	AB698727
z64b	Cerastium glomeratum	Cryptococcus flavescens strain ATT120	FJ743610.1	100	white	-	+	-	++	w	0.597668	3.54528	-	-	w	-	+	-	-	-	AB698750
z68a	Brassica oleracea var. italica	M. populi BJ001(T)	CP001029	100	pale pink	w	w	++	++	w	1.63237	3.7128	-	+	-	-	+	-	-	-	AB698693
z68b	Brassica oleracea var. italica	M. populi BJ001(T)	CP001029	99.931	pink	w	w	++	++	w	1.44033	4.4798	+	+	+	+	+	+	-	+	AB698694
z77a	Bletilla striata				pink	w	-	++	w	w	1.71468	12.5055
z77b	Bletilla striata				pink	w	w	++	+	++	1.31687	0.634477
z78a	Trachycarpus fortunei	M. brachiatum B0021(T)	AB175649	100	pink	w	w	++	+	-	1.11111	1.58467	-	+	-	w	w	-	-	-	AB698713
z78b	Trachycarpus fortunei				pink	w	w	++	+	-	1.41289	0.711216
z79d	Taraxacum laevigatum				pink	w	-	+	w	-	0.90379	4.18596
z82a	Tap water				transparent	-	w	+	++	-	0.869565	6.17643
z82b	Tap water	Bradyrhizobium liaoningense 2281(T)	AF208513	99.653	transparent	-	w	+	++	-	0.52795	8.31826	-	-	-	-	-	-	-	+	AB698736
z83c	Water in aquarium	Aeromonas hydrophila subsp. hydrophila ATCC 7966(T)	CP000462	99.8	transparent	w	-	++	w	++	23.4979	8.62541	-	+	-	-	+	-	+	+	AB698740
z87a	Haplocladium microphyllum				pink	w	-	++	+	w	1.61866	10.5585
z87b	Haplocladium microphyllum				pale pink	w	-	++	w	w	1.55007	7.22057
z87c	Haplocladium microphyllum				pink	w	w	++	++	w	1.22085	1.51638
z88a	Physcomitrium sphaericum	M. adhaesivum AR27(T)	AM040156	98.991	pale pink, small	w	+	++	++	-	2.57888	8.61167	+	w	w	-	+	-	-	-	AB698722
z89b	Haplocladium angustifolium				pink	w	-	++	+	w	2.03018	2.5479
z91a	Bryum argenteum				pale pink	w	-	++	+	w	1.92044	1.04387
z91c	Bryum argenteum				pale pink	w	-	++	+	++	1.38199	0.529264
z92a	Ceratodon purpureus	M. cerastii C44(T)	FR733885	98.668	pale pink	w	-	++	w	-	0.90379	0.221035	w	-	-	-	+	-	-	-	AB698681
z94b	Haplocladium microphyllum				pale pink	w	-	++	+	++	1.61866	0.41132
z96b	Racomitrium japonicum				pale pink	w	-	++	+	w	2.38683	0.558934
z97b	Ptychomitrium gardneri				pink	w	-	+	w	-	2.1262	2.8699
z97d	Ptychomitrium gardneri				pink	w	w	+	w	-	2.53644	14.0742
z97e	Ptychomitrium gardneri	M. adhaesivum AR27(T)	AM040156	98.919	pink	w	w	+	w	-	0.787172	4.63166	-	-	-	-	w	-	-	-	AB698718
z97f	Ptychomitrium gardneri				pink	w	w	+	w	-	3.93586	18.6549
z99a	Brachythecium plumosum	M. adhaesivum AR27(T)	AM040156	99.64	pink	w	-	++	+	-	0.860058	2.64289	-	-	-	-	-	-	-	-	AB698696
z100a	Funaria hygrometrica	M. fujisawaense DSM 5686(T)	AB175634	99.93	pink	w	-	++	++	++	1.61866	0.393379	-	+	-	-	-	+	-	-	AB698695
z100b	Funaria hygrometrica				pink	w	-	++	w	w	0.932945	1.21637
z101a	Haplocladium microphyllum				pink	w	-	++	w	-	1.46776	3.56106
Growth and activity were scored with: -, no growth or activity; w, weak growth or activity; +, positive growth or activity; and ++, strong growth or activity.
